# Supplementary material for: Provenance of late Pleistocene loess in central and eastern Europe: isotopic evidence for dominant local sediment sources
Source: Sci Rep. 2025 Jan 10;15:1624. doi: 10.1038/s41598-024-83698-5 (PMC11724038; doi:10.1038/s41598-024-83698-5)
Supplement: Supplementary file 1 — Supplementary Information 1. [file 41598_2024_83698_MOESM1_ESM.xlsx]

## Sheet: Loess
Material	Site	Country	Sample no	References
Loess	Grub	Austria	7	Schatz et al 2015
Loess	Nussloch	Germany	10	Schatz et al 2015
Loess	Tokaj	Hungary	20	Schatz et al 2015
Loess	Morocco	Morocco	1	Grousset et al 1992
Loess	Fuerteventura	Spain	1	Grousset et al 1992
Loess	Matmata Plateau	Tunisia	1	Grousset et al 1992
Loess	near Kviv	Ukraine	1	Biscaye et al 1997
Loess	Netivot	Israel	3	Haliva-Cohen et al 2012
Loess	Dunaszekcső	Hungary	1	Ujvari et al 2015
Loess	Mende	Hungary	1	Ujvari et al 2015
Loess	Titel	Serbia	1	Ujvari et al 2015
Loess	Basaharc	Hungary	1	Ujvari et al 2022
Loess	Crvenka	Serbia	1	Ujvari et al 2022
Loess	Dunaszekcső	Hungary	1	Ujvari et al 2022
Loess	Mende	Hungary	1	Ujvari et al 2022
Loess	Paks	Hungary	1	Ujvari et al 2022
Loess	Titel core	Serbia	1	Ujvari et al 2022
Loess	Zmajevac	Croatia	1	Ujvari et al 2022
Loess	Urluia	Romania	2	Ujvari et al 2022
Loess	Biały Kościół	Poland	1	Ujvari et al 2022
Loess	Krems-Wachtberg	Austria	1	Ujvari et al 2022
Loess	Nussloch	Germany	1	Ujvari et al 2022
Loess	Raigorod	Russia	1	Ujvari et al 2022
Loess	various	Poland	4	Waroszewski et al 2021
Soil Profile	various	Poland	13	Waroszewski et al 2021
Arecheological site	Muszkowice	Poland	1	Waroszewski et al 2021
Loess	Ponte Crispiero	Italy	3	Pasquetti et al., 2023

## Sheet: Dust
Material	Preferential Dust Source Area (PSA)	PSA	Site	Country	Sample no	References
Soil sediment	Western	PSA1	Camp Derj	Libya	3	Guinoiseau et al 2022
Soil sediment	Western	PSA1	Hassi-Messaout	Algieria	1	Guinoiseau et al 2022
Soil sediment	Western	PSA1	Bouarfa	Morocco	1	Guinoiseau et al 2022
Soil sediment	Western	PSA1	Chott El Djerid	Tunisia	1	Guinoiseau et al 2022
Soil sediment	Western	PSA1	-	Tunisia	1	Grousset et al. 1992
Soil sediment	Western	PSA1	N Sahara	Tunisia	1	Ujvari et al 2022
Soil sediment	Western	PSA2	Errachidia	Morocco	1	Guinoiseau et al 2022
Soil sediment	Western	PSA2	Missour	Morocco	1	Guinoiseau et al 2022
Soil sediment	Western	PSA2	Tazenacht	Morocco	1	Guinoiseau et al 2022
Soil sediment	Western	PSA2	iriki	Morocco	1	Guinoiseau et al 2022
Soil sediment	Western	PSA2	Matam	Senegal	3	Guinoiseau et al 2022
Soil sediment	Western	PSA2	Oudane	Mauritania	1	Guinoiseau et al 2022
Soil sediment	Western	PSA2	Bor Dhib	Mauritania	1	Guinoiseau et al 2022
Soil sediment	Western	PSA2	Oudeiat	Mauritania	1	Guinoiseau et al 2022
Soil sediment	Western	PSA2	-	Morocco	1	Grousset et al. 1993
Lake sediment	Western	PSA2	Erg Chebbi, NW Sahara	Morocco	1	Ujvari et al 2022
Sand dunes	Western	PSA2	Jebel Brahim	Morocco	1	Gross et al. 2016
Sand dunes	Western	PSA2	Trab Labied	Morocco	1	Gross et al. 2016
Sand dunes	Western	PSA2	El Miyit	Morocco	1	Gross et al. 2016
Sand dunes	Western	PSA2	Iriki	Morocco	1	Gross et al. 2016
Soil sediment	Western	PSA2	Zouerat	Mauritania	1	Grousset et al. 1998
Soil sediment	Western	PSA2	Atar	Mauritania	1	Grousset et al. 1998
Soil sediment	Western	PSA2	Erg sud Atar	Mauritania	1	Grousset et al. 1998
Soil sediment	Western	PSA2	El Mroiti	Mauritania	1	Grousset et al. 1998
Soil sediment	Western	PSA2	Tichit	Mauritania	1	Grousset et al. 1998
Soil sediment	Western	PSA2	Kiffa	Mauritania	1	Grousset et al. 1998
Soil sediment	Western	PSA2	Nouakchott	Mauritania	1	Grousset et al. 1998
Soil sediment	Western	PSA2	Oujda	Morocco	1	Grousset et al. 1998
Soil sediment	Western	PSA2	El Rachidia	Morocco	1	Grousset et al. 1998
Soil sediment	Western	PSA2	Foum el Hassan	Morocco	1	Grousset et al. 1998
Soil sediment	Western	PSA2	Essmarra	Morocco	1	Grousset et al. 1998
Soil sediment	Western	PSA2	Labbe	Guinea	1	Grousset et al. 1998
Soil sediment	Western	PSA2	Tambacounda	Senegal	1	Grousset et al. 1998
Soil sediment	Western	PSA2	Est Dakar	Senegal	1	Grousset et al. 1998
Soil sediment	Western	PSA2	Foundiougne	Senegal	1	Grousset et al. 1998
Soil sediment	Western	PSA2	continental shelf	Senegal	1	Grousset et al. 1998
Soil sediment	Western	PSA2	Senegal river	Senegal	1	Grousset et al. 1998
Paleoriver	Western	PSA2	M'hamid	Morocco	2	Jewell et al 2021
Paleoriver	Western	PSA2	Zagora	Morocco	2	Jewell et al 2021
Surface sediment	Western	PSA2	-	Morocco	22	Zhao et al. 2018
Lake sediment	Central	PSA3	Lake Agoufou	Mali	1	Gross et al. 2016
Surface sediment	Central	PSA3	-	Mali	20	Zhao et al. 2018
Surface sediment	Central	PSA3	Emetteur Kati	Mali	7	Kumar et al. 2014
Soil sediment	Central	PSA3	Tin Tekraouit	Algieria	1	Guinoiseau et al 2022
Soil sediment	Central	PSA3	Dar al beida	Mali	1	Guinoiseau et al 2022
Soil sediment	Western	PSA3	Gand Erg Occidental	Central Algeria	1	Guinoiseau et al 2022
Soil sediment	Central	PSA3	Tanezrout	Algieria	1	Guinoiseau et al 2022
Soil sediment	Central	PSA3	Tessalit	Mali	2	Guinoiseau et al 2022
Soil sediment	Western	PSA3	Goundam	Mali	3	Guinoiseau et al 2022
Soil sediment	Western	PSA3	Foggaret es Zona	Algieria	1	Guinoiseau et al 2022
Soil sediment	Western	PSA3	in Gal	Niger	1	Guinoiseau et al 2022
Soil sediment	Western	PSA3	Agadez	Niger	2	Guinoiseau et al 2022
Soil sediment	Western	PSA3	Djebel Telertheba	Algieria	1	Guinoiseau et al 2022
Soil sediment	Western	PSA3	Fort Gardel	Algieria	1	Guinoiseau et al 2022
Soil sediment	Western	PSA3	Tamanrasset	Algieria	2	Guinoiseau et al 2022
Sand dunes	Central	PSA4	Libyan Dunes	Libya	5	Revel et al 2010
Soil sediment	Central	PSA4	-	Libya	1	Grousset & Biscaye 2005
Sand dunes	Central	PSA4	Sahara	Libya	1	Gross et al. 2016
Soil sediment	Central	PSA4	Sebha	Libya	2	Guinoiseau et al 2022
Soil sediment	Central	PSA4	Oase Gialo	Libya	2	Guinoiseau et al 2022
Soil sediment	Western	PSA4	Foggaret es Zona	Algieria	1	Guinoiseau et al 2022
Soil sediment	Western	PSA4	Iddes	Algieria	1	Guinoiseau et al 2022
Soil sediment	Central	PSA4	N slope of Ahaggar Mts.	Algieria	1	Ujvari et al 2022
Soil sediment	Central	PSA5	Tillaberi	Niger	1	Grousset et al. 1998
Surface sediment	Central	PSA5	-	Niger/Benin	9	Zhao et al. 2018
Palaeolake	Central	PSA5	Bodélé Depression	Chad	9	Abouchami et al. 2013
Palaeolake	Central	PSA5	Bodélé Depression	Chad	1	Gross et al. 2016
Soil sediment	Central	PSA5	Bodélé Depression	Chad	1	Gross et al. 2016
Soil sediment	Central	PSA5	Bodélé Depression	Chad	2	Kumar et al. 2014
Palaeolake	Central	PSA5	Bodélé Depression	Chad	5	Jewell et al 2021
Palaeoriver	Central	PSA5	Tibesti	Chad	3	Jewell et al 2021
Palaeolake	Central	PSA5	Bahr El Gazel (deltaic sediments)	Chad	1	Jewell et al 2021
Palaeoriver	Central	PSA5	Ennedi	Chad	12	Jewell et al 2021
Palaeolake	Central	PSA5	Bahr El Gazel	Chad	3	Jewell et al 2021
Lake sediment	Central	PSA5	Lake Fitri	Chad	2	Jewell et al 2021
Soil sediment	Central	PSA5	Faya Largeau	Chad	1	Guinoiseau et al 2022
Soil sediment	Central	PSA5	Koro Toro	Chad	1	Guinoiseau et al 2022
Diatomite dune	Central	PSA5	Bodélé	Chad	1	Guinoiseau et al 2022
Diatomite rock	Central	PSA5	Bodélé	Chad	2	Guinoiseau et al 2022
Interdune megaripples	Central	PSA5	Bodélé	Chad	1	Guinoiseau et al 2022
Rocket launcher dune	Central	PSA5	Bodélé	Chad	1	Guinoiseau et al 2022
Diatomite rock	Central	PSA5	Bodélé	Chad	1	Guinoiseau et al 2022
Nebkha dune	Central	PSA5	Bodélé	Chad	1	Guinoiseau et al 2022
Dust trap sample	Central	PSA5	Bodélé	Chad	1	Guinoiseau et al 2022
Messa	Central	PSA5	Bodélé	Chad	1	Guinoiseau et al 2022
Sand and diatomite dune	Central	PSA5	Bodélé	Chad	1	Guinoiseau et al 2022
Yellow sand dune	Central	PSA5	Bodélé	Chad	1	Guinoiseau et al 2022
Diatomite rock	Central	PSA5	Bodélé	Chad	1	Guinoiseau et al 2022
Angamma delta	Central	PSA5	Bodélé	Chad	1	Guinoiseau et al 2022
Aeolian sand	Eastern	PSA6	Western Desert	Egypt	5	Fielding et al 2017
Mud	Eastern	PSA6	Western Desert	Egypt	1	Fielding et al 2017
Mud	Eastern	PSA6	Red Sea Hills	Egypt	12	Fielding et al 2017
Surface sediment	Eastern	PSA6	-	Egypt	20	Zhao et al. 2018
River sediment	Eastern	PSA6	Showak	Ethiopia	2	Padoan et al. 2010
River sediment	Eastern	PSA6	Khartoum	Sudan	2	Padoan et al. 2010
River sediment	Eastern	PSA6	Kassala	Sudan	2	Padoan et al. 2010
River sediment	Eastern	PSA6	6th Cataract	Sudan	1	Padoan et al. 2010
River sediment	Eastern	PSA6	Abu Ammar	Sudan	1	Padoan et al. 2010
River sediment	Eastern	PSA6	Ed Debba	Sudan	2	Padoan et al. 2010
River sediment	Eastern	PSA6	Ghaba	Sudan	1	Padoan et al. 2010
River sediment	Eastern	PSA6	Karima	Sudan	1	Padoan et al. 2010
River sediment	Eastern	PSA6	3rd Cataract	Sudan	2	Padoan et al. 2010
Palaeoriver	Eastern	PSA6	Nubian Desert	Sudan	9	Jewell et al 2021
Surface sediment	Eastern	PSA6	-	Egypt	2	Grousset & Biscaye 2005
Soil sediment	Eastern	PSA6	Gizeh	Egypt	1	Guinoiseau et al 2022
Soil sediment	Eastern	PSA6	Theben-West	Egypt	1	Guinoiseau et al 2022
Soil sediment	Eastern	PSA6	Memphis	Egypt	1	Guinoiseau et al 2022
Soil sediment	Central	PSA6	Agadez	Niger	1	Guinoiseau et al 2022

## Sheet: Bedrock
Country	Region	Subregion	Locality/Complex	Bedrock	Grain size	Sample no	References
Bulgaria	Balkan Mountains	Balkan Mountains	Chelopech volcanic complex	trachydacite	Whole rock	1	Stoykov et al 2004
Bulgaria	Balkan Mountains	Balkan Mountains	Chelopech volcanic complex	andesite	Whole rock	4	Stoykov et al 2004
Bulgaria	Balkan Mountains	Balkan Mountains	Chelopech volcanic complex	latide	Whole rock	1	Stoykov et al 2004
Bulgaria	Balkan Mountains	Balkan Mountains	Chelopech volcanic complex	dacite	Whole rock	1	Stoykov et al 2004
Bulgaria	Balkan Mountains	Balkan Mountains	Petrohan	diorite	Whole rock	1	Peytcheva et al 2018
Bulgaria	Balkan Mountains	Balkan Mountains	Petrohan	granodiorite	Whole rock	1	Peytcheva et al 2018
Bulgaria	Balkan Mountains	Balkan Mountains	Petrohan	leucocratic granite	Whole rock	1	Peytcheva et al 2018
Bulgaria	Balkan Mountains	Balkan Mountains	Petrohan	diorite	Whole rock	1	Peytcheva et al 2018
Czech Republic	Bohemian Massif	Moldanubian Zone	Lisov Massif	Mafic dyke	Whole rock	1	Janouse et al 2006
Czech Republic	Bohemian Massif	Moldanubian Zone	Lisov Massif	Pyroxenite	Whole rock	1	Janouse et al 2006
Czech Republic	Bohemian Massif	Moldanubian Zone	Lisov Massif	Quartz dioritic granulite	Whole rock	2	Janouse et al 2006
Czech Republic	Bohemian Massif	Moldanubian Zone	Lisov Massif	Bt Cpx tonalitic granulite	Whole rock	1	Janouse et al 2006
Czech Republic	Bohemian Massif	Moldanubian Zone	Lisov Massif	RetrogressEastern Dolomite tonalitic	Whole rock	1	Janouse et al 2006
Germany	Bohemian Massif	Moldanubian Zone	Bavarian Terrane	-	Whole rock	2	Siebel et al 2008
Germany	Bohemian Massif	Moldanubian Zone	Ostrong Terrane	-	Whole rock	1	Siebel et al 2008
Germany	Bohemian Massif	Saxo-Thuringian Terrane	-	Shales and black shales	Whole rock	41	Romer and Hahne 2010
Germany	Bohemian Massif	Saxo-Thuringian Terrane	Lehesten Formation	Shales and black shales	Whole rock	1	Romer and Hahne 2010
Germany	Bohemian Massif	Saxo-Thuringian Terrane	Top of Griffelschiefer Formation	Shales and black shales	Whole rock	1	Romer and Hahne 2010
Germany	Bohemian Massif	Saxo-Thuringian Terrane	SchmiEastern Dolomiteefeld Formation	Shales and black shales	Whole rock	1	Romer and Hahne 2010
Germany	Bohemian Massif	Saxo-Thuringian Terrane	SchmiEastern Dolomiteefeld Formation	Shales and black shales	Whole rock	1	Romer and Hahne 2010
Czech Republic	Bohemian Massif	Moravian-Silesian Zone	Western Granitoid Complex of the Brno Massif	Biotite–amphibole granodiorite	Whole rock	1	Soejon et al 2017
Czech Republic	Bohemian Massif	Moravian-Silesian Zone	Brunovistulian basement	fine-grainEastern Dolomite metagranite	Whole rock	1	Soejon et al 2017
Czech Republic	Bohemian Massif	Moravian-Silesian Zone	Moravicum	Bíteš orthogneiss	Whole rock	1	Soejon et al 2017
Czech Republic	Bohemian Massif	Intra-Sudetic Basin	-	trachyandesite	Whole rock	1	Ulrych et al 2004
Czech Republic	Bohemian Massif	Intra-Sudetic Basin	-	rhyolite	Whole rock	3	Ulrych et al 2004
Czech Republic	Bohemian Massif	Intra-Sudetic Basin	-	basaltic trachyandesite	Whole rock	1	Ulrych et al 2004
Czech Republic	Bohemian Massif	Intra-Sudetic Basin	-	rhyolite	Whole rock	2	Ulrych et al 2004
Czech Republic	Bohemian Massif	Intra-Sudetic Basin	-	trachydacite	Whole rock	1	Ulrych et al 2004
Serbia	Carpatho–Balkanides	Carpatho–Balkanides	Sokobanja	Basanite	Whole rock	1	Cvetkovic et al 2004
Serbia	Carpatho–Balkanides	Carpatho–Balkanides	Pirot	Basanite	Whole rock	1	Cvetkovic et al 2004
Serbia	Carpatho–Balkanides	Carpatho–Balkanides	Krupac	Basanite	Whole rock	1	Cvetkovic et al 2004
Serbia	Carpatho–Balkanides	Carpatho–Balkanides	Ostrovica	Basanite	Whole rock	1	Cvetkovic et al 2004
Serbia	Carpatho–Balkanides	Carpatho–Balkanides	Bogovina	Lamproite	Whole rock	1	Cvetkovic et al 2004
Serbia	Carpatho–Balkanides	Carpatho–Balkanides	Bogovina	Ol–Cpx–Phl–Lct–Sa–Amph-lamp.	Whole rock	1	Prelevic et al 2005
Serbia	Carpatho–Balkanides	East Serbian MAR	Tisa	Tephrite	Whole rock	2	Cverkovic et al 2013
Serbia	Carpatho–Balkanides	East Serbian MAR	Sokobanja	Basanite	Whole rock	8	Cverkovic et al 2013
Serbia	Carpatho–Balkanides	East Serbian MAR	Okruglica	Tephrie	Whole rock	3	Cverkovic et al 2013
Serbia	Carpatho–Balkanides	East Serbian MAR	Ostrovica	-	Whole rock	1	Cverkovic et al 2013
Serbia	Carpatho–Balkanides	East Serbian MAR	Krupac	Phonotephrite	Whole rock	4	Cverkovic et al 2013
Serbia	Carpatho–Balkanides	East Serbian MAR	Belovode	-	Whole rock	3	Cverkovic et al 2013
Serbia	Carpatho–Balkanides	East Serbian MAR	Striževac	Basanite	Whole rock	5	Cverkovic et al 2013
Serbia	Carpatho–Balkanides	East Serbian MAR	Pirot	Tephrite	Whole rock	1	Cverkovic et al 2013
Serbia	Dinarides	Kopaonik Mountains	Kopaonik intrusive Complex	finegrainEastern Dolomite qtz-diorites	Whole rock	2	Zelic et al 2010
Serbia	Dinarides	Kopaonik Mountains	Kopaonik intrusive Complex	granodiorites and qtz-monzodiorites	Whole rock	4	Zelic et al 2010
Serbia	Dinarides	Kopaonik Mountains	Kopaonik intrusive Complex	porphyroid qtz-monzonites and minor granodiorites	Whole rock	2	Zelic et al 2010
Serbia	Dinarides	Šumadija mountains	Mt. Bukulja	Hornblende-biotite- and biotite-bearing granite	Whole rock	4	Cvetkovic et al 2007
Serbia	Dinarides	Šumadija mountains	Mt. Bukulja	Two-mica granite	Whole rock	7	Cvetkovic et al 2007
Serbia	Dinarides	Šumadija mountains	Mt. Bukulja	Bukulja lamprophyric dyke	Whole rock	1	Cvetkovic et al 2007
Serbia	Dinarides	Šumadija mountains	Mt. Bukulja	Metamorphic basement	Whole rock	2	Cvetkovic et al 2007
Serbia	Dinarides	Dinarides	Novi Pazar	Basaltic andesite	Whole rock	1	Cvetkovic et al 2004
Serbia	Dinarides	Dinarides	Ugljarski Krš	Basalt	Whole rock	1	Cvetkovic et al 2004
Serbia	Dinarides	Dinarides	Rudnik	Ol-Phl-lamproite	Whole rock	1	Cvetkovic et al 2004
Serbia	Dinarides	Šar Mountains	Devaje	Leucite phonolite	Whole rock	1	Cvetkovic et al 2004
Serbia	Dinarides	Šar Mountains	Cer	Phl-trachybasalt	Whole rock	1	Cvetkovic et al 2004
Serbia	Dinarides	Dinarides	Ozrem	Lamproite	Whole rock	1	Cvetkovic et al 2004
Serbia	Dinarides	Šar Mountains	Klimovac	Phl-trachybasalt	Whole rock	1	Cvetkovic et al 2004
Serbia	Dinarides	Dinarides	Druzetici	Analcimite	Whole rock	3	Cvetkovic et al 2004
Serbia	Dinarides	Dinarides	Borač	Phl-basaltic trachyandesite	Whole rock	2	Prelevic et al 2005
Serbia	Dinarides	Dinarides	Borač	Ol–Cpx–Lct–lamproite	Whole rock	1	Prelevic et al 2005
Serbia	Dinarides	Dinarides	Borač	Ol–Cpx–Phl–Lct–Sa-lamproite	Whole rock	3	Prelevic et al 2005
Serbia	Dinarides	Dinarides	Arandjelovac	primitive minette	Whole rock	1	Prelevic et al 2005
Serbia	Dinarides	Dinarides	Avala	minette	Whole rock	1	Prelevic et al 2005
Serbia	Dinarides	Dinarides	Avala	Phl-trachybasalt	Whole rock	3	Prelevic et al 2005
Serbia	Dinarides	Dinarides	Boljkovac	Phl-trachyandesite	Whole rock	1	Prelevic et al 2005
Serbia	Dinarides	Dinarides	V. Majdan	minette	Whole rock	1	Prelevic et al 2005
Serbia	Dinarides	Dinarides	V. Majdan	leucominette	Whole rock	6	Prelevic et al 2005
Serbia	Dinarides	Dinarides	Rudnik	Ol–Phl–Sa-lamproite	Whole rock	1	Prelevic et al 2005
Serbia	Dinarides	Dinarides	Rudnik	minette	Whole rock	1	Prelevic et al 2005
Serbia	Dinarides	Dinarides	Rudnik	leucominette	Whole rock	1	Prelevic et al 2005
Serbia	Dinarides	Dinarides	Golija	kersantite	Whole rock	2	Prelevic et al 2005
Serbia	Dinarides	Šar Mountains	Devaje	leucitite	Whole rock	2	Prelevic et al 2005
Serbia	Dinarides	Dinarides	Koritnik	ugandite	Whole rock	2	Prelevic et al 2005
Serbia	Dinarides	Dinarides	Nova Varoš	ugandite	Whole rock	2	Prelevic et al 2005
Serbia	Dinarides	Dinarides	Nova Varoš	Lct-basanite	Whole rock	3	Prelevic et al 2005
Serbia	Dinarides	Dinarides	Družetići	ankaratrite	Whole rock	2	Prelevic et al 2005
Austria	Alps	Graz Basin	Burgenland	Neogene Lavas	Whole rock	3	Embey-Isztin et al 1993
Austria	Alps	Graz Basin	Tobaj	amphibolites megacrysts	Whole rock	1	Embey-Isztin et al 1993
Romania	Inner Eastern Carpathians	Căliman-Harghita Mountains	Low.K Calimani	-	Whole rock	4	Manson et al 1996
Romania	Inner Eastern Carpathians	Căliman-Harghita Mountains	Calimani	-	Whole rock	15	Manson et al 1996
Romania	Inner Eastern Carpathians	Căliman-Harghita Mountains	Gurghiu	-	Whole rock	11	Manson et al 1996
Romania	Inner Eastern Carpathians	Căliman-Harghita Mountains	Northern Harghita	-	Whole rock	13	Manson et al 1996
Romania	Inner Eastern Carpathians	Căliman-Harghita Mountains	Southern Harghita	-	Whole rock	10	Manson et al 1996
Romania	Inner Eastern Carpathians	Inner Eastern Carpathians	-	Southern back-arc calc-alkaline	Whole rock	1	Manson et al 1996
Romania	Inner Eastern Carpathians	IEC metamorphic basement	-	Local metamorphic basement	Whole rock	6	Manson et al 1996
Romania	Inner Eastern Carpathians	IEC Palaeo-accretionary wedge	-	Palaeo-accretionary wedge sediments	Whole rock	8	Manson et al 1996
Romania	Inner Eastern Carpathians	Căliman-Harghita Mountains	Persani Mountain	Lavas	Whole rock	4	Downes et al 1995
Romania	Inner Eastern Carpathians	Inner Eastern Carpathians	Gutâi M.	pyroxene amphibole andesite	Whole rock	2	Seghedi et al 2004
Romania	Inner Eastern Carpathians	Inner Eastern Carpathians	Gutâi M.	pyroxene andesite	Whole rock	1	Seghedi et al 2004
Romania	Inner Eastern Carpathians	Inner Eastern Carpathians	Oaş-Gutâi M.	rhyolites	Whole rock	1	Seghedi et al 2004
Romania	Inner Eastern Carpathians	Inner Eastern Carpathians	Ditrău Alkaline Massif	Camptonite-I	Whole rock	4	Batki et al 2014
Romania	Inner Eastern Carpathians	Inner Eastern Carpathians	Ditrău Alkaline Massif	Hornblendite	Whole rock	1	Batki et al 2014
Romania	Inner Eastern Carpathians	Inner Eastern Carpathians	Ditrău Alkaline Massif	Diorite	Whole rock	1	Batki et al 2014
Romania	Inner Eastern Carpathians	Inner Eastern Carpathians	Ditrău Alkaline Massif	Monzonite	Whole rock	1	Batki et al 2014
Slovakia	Inner Western Carpathians	Low Tatras	-	felsic gneiss	Whole rock	3	Gaab et al 2006
Slovakia	Inner Western Carpathians	Low Tatras	-	bandEastern Dolomite gneiss	Whole rock	4	Gaab et al 2006
Slovakia	Inner Western Carpathians	Low Tatras	-	amphibolites	Whole rock	2	Gaab et al 2006
Slovakia	Inner Western Carpathians	Fatra Mountains	Veľká Fatra Mts	granitic rocks	Whole rock	26	Kohut and Nabelek 2008
Poland	Inner Western Carpathians	High Tatras	Tatra Mountains	amphibolite	Whole rock	3	Gawęda et al 2017
Slovakia	Inner Western Carpathians	Low Tatras	Nízke Tatry Mts	coarse-grainEastern Dolomite gabbro-diorite dyke	Whole rock	1	Spišiak et al 2021
Slovakia	Inner Western Carpathians	Low Tatras	Nízke Tatry Mts	andesite/basalt-2nd eruption phase	Whole rock	2	Spišiak et al 2021
Slovakia	Inner Western Carpathians	Fatra Mountains	Nízke Tatry Mts	basaltic andesite-1st eruption phase	Whole rock	2	Spišiak et al 2021
Slovakia	Inner Western Carpathians	Fatra Mountains	Malá Fatra Mts	lamprophyres	Whole rock	4	Spišiak et al 2018
Slovakia	Inner Western Carpathians	Low Tatras	Nízke Tatry Mts	granitoids	Whole rock	8	Poller et al 2005
Slovakia	Inner Western Carpathians	Low Tatras	Nízke Tatry Mts	amphibolites	Whole rock	2	Poller et al 2005
Slovakia	Inner Western Carpathians	High Tatras	Nízke Tatry Mts	metasediments	Whole rock	2	Poller et al 2005
Slovakia	Inner Western Carpathians	High Tatras	Western Tatra	porphyric orthogneiss	Whole rock	1	Poller et al 2001
Slovakia	Inner Western Carpathians	High Tatras	Western Tatra	leucocratic orthogneiss	Whole rock	2	Poller et al 2001
Slovakia	Inner Western Carpathians	High Tatras	Western Tatra	porphyric orthogneiss	Whole rock	1	Poller et al 2001
Slovakia	Inner Western Carpathians	High Tatras	High Tatras	diorites	Whole rock	2	Poller et al 2001
Slovakia	Inner Western Carpathians	High Tatras	High Tatras	granitoids and migmatites	Whole rock	3	Poller et al 2001
Slovakia	Inner Western Carpathians	Fatra Mountains	Western Tatra	porphyric orthogneiss	Whole rock	1	Poller et al 2001
Slovakia	Inner Western Carpathians	Fatra Mountains	Fatra	granitoids	Whole rock	6	Poller et al 2001
Slovakia	Inner Western Carpathians	High Tatras	High Tatras	granitoids and migmatites	Whole rock	5	Poller et al 2001
Slovakia	Inner Western Carpathians	High Tatras	Low Tatras	granitoids	Whole rock	3	Poller et al 2001
Slovakia	Inner Western Carpathians	Bükk Mts	Low Tatras	granitoids	Whole rock	2	Poller et al 2001
Hungary	Inner Western Carpathians	Inner Western Carpathians	Bükk	biotite rhyolite	Whole rock	1	Seghedi et al 2004
Hungary	Inner Western Carpathians	Bükk Mts	Bükk	rhyolites	Whole rock	2	Seghedi et al 2004
Hungary	Inner Western Carpathians	Bükk Mts	Tokaj M.	dacite	Whole rock	1	Seghedi et al 2004
Hungary	Inner Western Carpathians	Bükk Mts	Bükkalja	andesite	Whole rock	1	Harangi and Lenkey 2007
Hungary	Inner Western Carpathians	Bükk Mts	Bükkalja	basaltic andesite	Whole rock	1	Harangi and Lenkey 2007
Hungary	Inner Western Carpathians	Inner Western Carpathians	Bükkalja	pumice clast	Whole rock	3	Harangi and Lenkey 2007
Hungary	Inner Western Carpathians	Inner Western Carpathians	Börzsöny	basaltic andesite	Whole rock	1	Harangi and Lenkey 2007
Poland	Outer Western Carpathians	Pieniny Mountains	Pieniny Mts	calc-alkaline rocks	Whole rock	11	Anczkiewicz and Anczkiewicz 2016
Slovakia	Outer Western Carpathians	Outer Western Carpathians	Vlci vrch	basalt	Whole rock	1	Harangi and Lenkey 2007
Poland	Outer Western Carpathians	Pieniny Mountains	Pieniny Mts (Mt. Wzar)	MEastern Dolomiteium-K Basaltic Andesite	Whole rock	4	Trua et al 2006
Poland	Outer Western Carpathians	Pieniny Mountains	Pieniny Mts (Mt Jarmuta)	High-K Basaltic Andesite	Whole rock	1	Trua et al 2006
Poland	Outer Western Carpathians	Pieniny Mountains	Pieniny Mts (Mt Jarmuta)	MEastern Dolomiteium-K Basaltic Andesite	Whole rock	1	Trua et al 2006
Poland	Outer Western Carpathians	Pieniny Mountains	Pieniny Mts Szczawnica (Mt Cizowa)	MEastern Dolomiteium-K Andesite	Whole rock	1	Trua et al 2006
Hungary	Pannonian Basin	Fluvial - Danube	Basaharc	Fluvial sand	Bulk sediment	1	Ujvari et al 2012
Hungary	Pannonian Basin	Fluvial - Danube	Baltavár	Fluvial sand	Bulk sediment	1	Ujvari et al 2012
Hungary	Pannonian Basin	Fluvial - Danube	Danitz-puszta	Fluvial sand	Bulk sediment	2	Ujvari et al 2012
Hungary	Pannonian Basin	Neogene lavas Pannonin Basin	Balaton	Neogene Lavas	Whole rock	4	Embey-Isztin et al 1993
Hungary	Pannonian Basin	Neogene lavas Pannonin Basin	Balaton	amphibolites megacrysts	Whole rock	1	Embey-Isztin et al 1993
Hungary	Pannonian Basin	Neogene lavas Pannonin Basin	-	Clinoproxene megacrysts	Whole rock	2	Embey-Isztin et al 1993
Hungary	Pannonian Basin	Neogene lavas Pannonin Basin	Szigliget	amphibolites veins	Whole rock	1	Embey-Isztin et al 1993
Hungary	Pannonian Basin	Mecsek Mountain	Nograd	Lavas	Whole rock	2	Salters et al. 1998
Hungary	Pannonian Basin	Mecsek Mountain	Balaton	Lavas	Whole rock	2	Salters et al. 1998
Hungary	Pannonian Basin	metasediments Pannonin Basin	Mecsek Mountain	Granatoids	Whole rock	3	Klotzli et al 2004
Hungary	Pannonian Basin	xenoliths Pannonin Basin	Bondorohegy	D-granulite	Whole rock	1	Dobosi et al 2003
Hungary	Pannonian Basin	xenoliths Pannonin Basin	Mindszentkalla	D-granulite*	Whole rock	6	Dobosi et al 2003
Hungary	Pannonian Basin	xenoliths Pannonin Basin	Mindszentkalla	E-granulite	Whole rock	3	Dobosi et al 2003
Hungary	Pannonian Basin	xenoliths Pannonin Basin	Sabarhegy	D-granulite*	Whole rock	6	Dobosi et al 2003
Hungary	Pannonian Basin	xenoliths Pannonin Basin	Sabarhegy	E-granulite	Whole rock	1	Dobosi et al 2003
Hungary	Pannonian Basin	Pannonian Basin	Sabarhegy	MetasEastern Dolomiteiment	Whole rock	1	Dobosi et al 2003
Hungary	Pannonian Basin	Pannonian Basin	Szentbekalla	Mid-crustal	Whole rock	1	Dobosi et al 2003
Hungary	Pannonian Basin	Pannonian Basin	Szentbekalla	D-granulite	Whole rock	1	Dobosi et al 2003
Hungary	Pannonian Basin	Mt. Papuk	Szigliget	Garnet pyroxenite	Whole rock	1	Dobosi et al 2003
Serbia	Pannonian Basin	Mt. Medvednica	Mutanj	Basalt	Whole rock	1	Cvetkovic et al 2004
Serbia	Pannonian Basin	Mt. Medvednica	Avala	Kersantite	Whole rock	1	Cvetkovic et al 2004
Serbia	Pannonian Basin	Mt. Papuk	Avala	sandstone	Whole rock	1	Prelevic et al 2005
Croatia	Pannonian Basin	Mt. Papuk	Mt. Papuk	gabbronorite	Whole rock	1	Slovenec et al 2020
Croatia	Pannonian Basin	Pannonian Basin	Mt. Medvednica	massive basalt	Whole rock	1	Slovenec and Šegvić 2019
Croatia	Pannonian Basin	Pannonian Basin	Mt. Papuk	metabasalt	Whole rock	1	Pamic et al 2000
Croatia	Pannonian Basin	Pannonian Basin	Mt. Papuk	rhyolite	Whole rock	1	Pamic et al 2000
Romania	Southern Carpathians	Făgăraș Mountains Precambrian basements	Cumpana Group	amphibolites	Whole rock	10	Dragusanu and Tanaka 1999
Romania	Southern Carpathians	Făgăraș Mountains Precambrian basements	Cumpana Group	augen gneisses	Whole rock	2	Dragusanu and Tanaka 1999
Romania	Southern Carpathians	Făgăraș Mountains Precambrian basements	Cumpana Group	migmatites	Whole rock	3	Dragusanu and Tanaka 1999
Romania	Southern Carpathians	Făgăraș Mountains Precambrian basements	Cumpana Group	paragneiss	Whole rock	1	Dragusanu and Tanaka 1999
Romania	Southern Carpathians	Făgăraș Mountains Precambrian basements	Cumpana Group	dolerite	Whole rock	1	Dragusanu and Tanaka 1999
Romania	Southern Carpathians	Făgăraș Mountains Precambrian basements	Cumpana Group	amphibolites - apatite	Whole rock	2	Dragusanu and Tanaka 1999
Romania	Southern Carpathians	Făgăraș Mountains Precambrian basements	Cumpana Group	amphibolites - hornblende	Whole rock	3	Dragusanu and Tanaka 1999
Romania	Southern Carpathians	Făgăraș Mountains Precambrian basements	Cumpana Group	amphibolites - garnet	Whole rock	1	Dragusanu and Tanaka 1999
Romania	Southern Carpathians	Făgăraș Mountains Precambrian basements	Cumpana Group	amphibolites - plag	Whole rock	1	Dragusanu and Tanaka 1999
Romania	Southern Carpathians	Făgăraș Mountains Precambrian basements	Cumpana Group	paragneiss - plag	Whole rock	1	Dragusanu and Tanaka 1999
Romania	Southern Carpathians	Făgăraș Mountains Precambrian basements	Cumpana Group	paragneiss - biotite	Whole rock	1	Dragusanu and Tanaka 1999
Romania	Southern Carpathians	Făgăraș Mountains Precambrian basements	Cumpana Group	paragneiss - muscovite	Whole rock	1	Dragusanu and Tanaka 1999
Romania	Transylvanian Plateau	E. Transylvania	E. Transylvania	Neogene Lavas	Whole rock	1	Embey-Isztin et al 1993
Romania	Transylvanian Plateau	E. Transylvania	-	Southern back-arc calc-alkaline	Whole rock	1	Manson et al 1996
Romania	Transylvanian Plateau	E. Transylvania	Rupea	-	Whole rock	1	Downes et al 1995
Romania	Transylvanian Plateau	E. Transylvania	N Trans. B.	rhyolites	Whole rock	2	Seghedi et al 2004
Romania	Western Romanian Carpathians	Apuseni Mountains	Apuseni Mountains (Rosia Montana-Bacium-Baia de Aries)	Neogene magmatic rocks	Whole rock	3	Rosu et al 2004
Romania	Western Romanian Carpathians	Apuseni Mountains	Apuseni Mountains (Zarand-Brad-Zlatna)	Neogene magmatic rocks	Whole rock	3	Rosu et al 2004
Romania	Western Romanian Carpathians	Apuseni Mountains	Apuseni Mountains (Sacaramb)	Neogene magmatic rocks	Whole rock	3	Rosu et al 2004
Romania	Western Romanian Carpathians	Apuseni Mountains	Apuseni Mountains (Deva)	Neogene magmatic rocks	Whole rock	1	Rosu et al 2004
Romania	Western Romanian Carpathians	Apuseni Mountains	Apuseni Mountains (Moigrad)	Neogene magmatic rocks	Whole rock	1	Rosu et al 2004
Romania	Western Romanian Carpathians	Apuseni Mountains	Apuseni Mountains (Uroi)	Neogene magmatic rocks	Whole rock	1	Rosu et al 2004
Romania	Western Romanian Carpathians	Banat Mountains	Banat		Whole rock	2	Downes et al 1995
Romania	Western Romanian Carpathians	Sichevita and Poniasca Variscan granitoids	Poniasca plutons	biotite diorite	Whole rock	3	Duchesne et al 2008
Romania	Western Romanian Carpathians	Sichevita and Poniasca Variscan granitoids	Sichevita 1 plutons	biotite diorite	Whole rock	4	Duchesne et al 2008
Romania	Western Romanian Carpathians	Sichevita and Poniasca Variscan granitoids	Sichevita 2 plutons	granite	Whole rock	4	Duchesne et al 2008
Romania	Western Romanian Carpathians	Sichevita and Poniasca Variscan granitoids	Poniasca 2 plutons	granite	Whole rock	1	Duchesne et al 2008
Romania	Western Romanian Carpathians	Apuseni Mountains	Apuseni Mts (Iugii V.)	Basalt I	Whole rock	1	Nicolae et al 2014
Romania	Western Romanian Carpathians	Apuseni Mountains	Apuseni Mts (Hotărel V.)	Basalt I	Whole rock	1	Nicolae et al 2014
Romania	Western Romanian Carpathians	Apuseni Mountains	Apuseni Mts (Tărcăiţa V.)	Bas-And II	Whole rock	1	Nicolae et al 2014
Romania	Western Romanian Carpathians	Apuseni Mountains	Apuseni Mts (Tărcăiţa V.)	Andesite II	Whole rock	1	Nicolae et al 2014
Romania	Western Romanian Carpathians	Apuseni Mountains	Apuseni Mts (Briheni V.)	Basalt III	Whole rock	1	Nicolae et al 2014
Romania	Western Romanian Carpathians	Apuseni Mountains	Apuseni Mts (Iugii V.)	Andesite III	Whole rock	1	Nicolae et al 2014
Romania	Western Romanian Carpathians	Apuseni Mountains	Uroi	volcano-plutonic	Whole rock	1	Harris et al 2013
Romania	Western Romanian Carpathians	Apuseni Mountains	Deva	volcano-plutonic	Whole rock	4	Harris et al 2013
Romania	Western Romanian Carpathians	Apuseni Mountains	Sacarimb	volcano-plutonic	Whole rock	4	Harris et al 2013
Romania	Western Romanian Carpathians	Apuseni Mountains	Cetras	volcano-plutonic	Whole rock	2	Harris et al 2013
Romania	Western Romanian Carpathians	Apuseni Mountains	Barza	volcano-plutonic	Whole rock	6	Harris et al 2013
Romania	Western Romanian Carpathians	Apuseni Mountains	R.Poieni	volcano-plutonic	Whole rock	7	Harris et al 2013
Romania	Western Romanian Carpathians	Apuseni Mountains	R. Montana	volcano-plutonic	Whole rock	2	Harris et al 2013
Romania	Western Romanian Carpathians	Apuseni Mountains	Detunata	volcano-plutonic	Whole rock	2	Harris et al 2013
Romania	Western Romanian Carpathians	Apuseni Mountains	B. Aries	volcano-plutonic	Whole rock	3	Harris et al 2013
Romania	Western Romanian Carpathians	Apuseni Mountains	Apuseni (Săvârşin)	Granodiorite	Whole rock	1	Gallhofer et al 2017
Romania	Western Romanian Carpathians	Apuseni Mountains	Apuseni (Săvârşin)	Diorite	Whole rock	1	Gallhofer et al 2017
Romania	Western Romanian Carpathians	Apuseni Mountains	Apuseni (Săvârşin)	Gabbro	Whole rock	1	Gallhofer et al 2017
Romania	Western Romanian Carpathians	Apuseni Mountains	Apuseni (Săvârşin)	Rhyolite	Whole rock	1	Gallhofer et al 2017
Romania	Western Romanian Carpathians	Apuseni Mountains	Apuseni (Cerbia)	Gabbro	Whole rock	1	Gallhofer et al 2017
Romania	Western Romanian Carpathians	Apuseni Mountains	Apuseni (Cerbia)	Granite	Whole rock	1	Gallhofer et al 2017
Romania	Western Romanian Carpathians	Apuseni Mountains	Apuseni (Birtin)	Andesite	Whole rock	1	Gallhofer et al 2017
Romania	Western Romanian Carpathians	Apuseni Mountains	Apuseni (Căzăneşti)	Gabbro	Whole rock	1	Gallhofer et al 2017
Switzerland	Alps	Swiss Alps	Falotta	chert	Whole rock	3	Stille et al 1989
Switzerland	Alps	Swiss Alps	Falotta	marble	Whole rock	1	Stille et al 1989
Switzerland	Alps	Swiss Alps	Alp digl Plaz	metabasalt	Whole rock	3	Stille et al 1989
Italy	Alps	Central Alps	Ortler-Cev and Ulten Valley	calc-alkaline dikes	Whole rock	14	Macera et al 2008
Italy	Alps	Central Alps	Judicarian Line	alkaline dikes	Whole rock	13	Macera et al 2008
Italy	Alps	Dolomites	Mt. Mulat	basaltic trachyandesite	Whole rock	1	De Min et al 2020
Italy	Alps	Dolomites	Col Bel	basaltic andesite	Whole rock	1	De Min et al 2020
Italy	Alps	Dolomites	Mount Mulat	monzogabbro	Whole rock	1	De Min et al 2020
Italy	Alps	Dolomites	Frommer	trachybasalt	Whole rock	1	De Min et al 2020
Italy	Alps	Dolomites	Valle San Luciano	gabbro	Whole rock	1	De Min et al 2020
Italy	Alps	Dolomites	Val di Garès	basalt	Whole rock	1	De Min et al 2020
Italy	Alps	Dolomites	Valle Ombrettola	basaltic trachyandesite	Whole rock	2	De Min et al 2020
Italy	Alps	Dolomites	Contrin	tephrite	Whole rock	1	De Min et al 2020
Italy	Alps	Dolomites	Mount Mulat	basalt	Whole rock	1	De Min et al 2020
Austria	Alps	Austroalpine Basement to the south of the Tauern Window	Oberdorf to Zettersfeld	Ecl.-amph.	Whole rock	1	Schulz et al 2004
Austria	Alps	Austroalpine Basement to the south of the Tauern Window	NW of Arnitzalm	Hbl–Pl-gneisses	Whole rock	2	Schulz et al 2004
Austria	Alps	Austroalpine Basement to the south of the Tauern Window	Northern-Defereggen–Petzeck Group	Amphibolites	Whole rock	2	Schulz et al 2004
Austria	Alps	Austroalpine Basement to the south of the Tauern Window	Thurntaler Phyllite Group	Amphibolites TPG	Whole rock	2	Schulz et al 2004
Austria	Alps	Austroalpine Basement to the south of the Tauern Window	quarry Hochstein S	Orthogneisses	Whole rock	2	Schulz et al 2004
Austria	Alps	Austroalpine Basement to the south of the Tauern Window	NW of Anras	Meta-porphyroids	Whole rock	2	Schulz et al 2004
Austria	Alps	Tyrolian Alps	Otztal-Stubai polymetamorphic complex	Melagabbro	Whole rock	6	Miller and Thoni 1995
Austria	Alps	Tyrolian Alps	Otztal-Stubai polymetamorphic complex	gabbro	Whole rock	2	Miller and Thoni 1995
Austria	Alps	Tyrolian Alps	Otztal-Stubai polymetamorphic complex	Ky-eclogites	Whole rock	3	Miller and Thoni 1995
Austria	Alps	Tyrolian Alps	Otztal-Stubai polymetamorphic complex	Qtz-eclogites	Whole rock	4	Miller and Thoni 1995
Austria	Alps	Tyrolian Alps	Otztal-Stubai polymetamorphic complex	Fe-eclogites	Whole rock	8	Miller and Thoni 1995
Austria	Alps	Southern Limestone Alps	Karawanken plutons	gabbro	Whole rock	6	Miller et al 2011
Austria	Alps	Southern Limestone Alps	Karawanken plutons	syenogranite	Whole rock	1	Miller et al 2011
Austria	Alps	Southern Limestone Alps	Karawanken plutons	syenite	Whole rock	1	Miller et al 2011
Austria	Alps	Eastern Alps	Austroalpine Unit	Spd pegmatite	Whole rock	2	Knoll et al 2018
Austria	Alps	Eastern Alps	Austroalpine Unit	leucogranite	Whole rock	1	Knoll et al 2018
Italy	Alps	Dolomites	Cima Pape, Val di Gares	Subalkali Basalt	Whole rock	2	Lustrino et al 2019
Italy	Alps	Dolomites	Latemar	K-Alkali Basalt	Whole rock	1	Lustrino et al 2019
Italy	Alps	Dolomites	Val Giumela, Buffaure	Potassic Trachybasalt	Whole rock	2	Lustrino et al 2019
Italy	Alps	Dolomites	Val di Duron	Shoshonite	Whole rock	1	Lustrino et al 2019
Italy	Alps	Dolomites	Val Gardone, Predazzo	Latite	Whole rock	1	Lustrino et al 2019
Italy	Alps	Southern Alps	Atesina Volcanic District	basaltic andesite	Whole rock	1	Rottura et al 1998
Italy	Alps	Southern Alps	Cima d'Asta	qtz-norite	Whole rock	1	Rottura et al 1998
Italy	Alps	Southern Alps	Bressanone-Chiusa	ol-gabbro	Whole rock	1	Rottura et al 1998
Italy	Alps	Southern Alps	Cima d'Asta	and-crd granite	Whole rock	1	Rottura et al 1998
Italy	Alps	Southern Alps	Bressanone-Chiusa	opx-crd granite	Whole rock	1	Rottura et al 1998
Macedonia	Dinarides	Dinarides	-	-		6	Altherr et al 2004
Serbia	Dinarides	Dinarides	-	-		2	Altherr et al 2004
Serbia	Carpatho–Balkanides	Carpatho–Balkanides	-	-		1	Altherr et al 2004

## Sheet: References
Reference list
Abouchami, W., Näthe, K., Kumar, A., Galer, S.J.G., Jochum, K.P., Williams, E.R., Horbe, A.M.C., Rosa, J.W.C., Balsam, W., Adams, D., Mezger, K., Andreae, M.O., 2013. Geochemical and isotopic characterization of the Bodélé depression dust source and implications for transatlantic dust transport to the Amazon basin. Earth Planet. Sci. Lett. 380, 112–123. https://doi.org/10.1016/j.epsl.2013.08.028
Altherr, R., Meyer, H.P., Holl, A., Volker, F., Alibert, C., McCulloch, M.T., Majer, V., 2004. Geochemical and Sr-Nd-Pb isotopic characteristics of Late Cenozoic leucite lamproites from the East European Alpine belt (Macedonia and Yugoslavia). Contrib. to Mineral. Petrol. 147, 58–73. https://doi.org/10.1007/s00410-003-0540-4
Anczkiewicz, A.A., Anczkiewicz, R., 2016. U-Pb zircon geochronology and anomalous Sr-Nd-Hf isotope systematics of late orogenic andesites: Pieniny Klippen Belt, Western Carpathians, South Poland. Chem. Geol. 427, 1–16. https://doi.org/10.1016/j.chemgeo.2016.02.004
Batki, A., Pál-Molnár, E., Dobosi, G., Skelton, A., 2014. Petrogenetic significance of ocellar camptonite dykes in the Ditrǎu Alkaline Massif, Romania. Lithos 200–201, 181–196. https://doi.org/10.1016/j.lithos.2014.04.022
Biscaye, P.E., Grousset, F.E., Revel, M., Van Der Gaast, S., Zielinski, G.A., Vaars, A., Kukla, G.J., 1997. Asian provenance of glacial dust (stage 2) in the Greenland Ice Sheet Project 2 Ice Core, Summit, Greenland. J. Geophys. Res. 102, 26765–26781. https://doi.org/10.1029/97JC01249
Cvetković, V., Poli, G., Christofides, G., Koroneos, A., Pécskay, Z., Resimić-arić, K., Erić, V., 2007. The Miocene granitoid rocks of Mt. Bukulja (central Serbia): evidence for pannonian extension-related granitoid magmatism in the northern Dinarides. Eur. J. Mineral. 19, 513–532. https://doi.org/10.1127/0935-1221/2007/0019-1736
Cvetković, V., Prelević, D., Downes, H., Jovanović, M., Vaselli, O., Pécskay, Z., 2004. Origin and geodynamic significance of Tertiary postcollisional basaltic magmatism in Serbia (central Balkan Peninsula). Lithos 73, 161–186. https://doi.org/10.1016/j.lithos.2003.12.004
Cvetković, V., Šarić, K., Prelević, D., Genser, J., Neubauer, F., Höck, V., von Quadt, A., 2013. An anorogenic pulse in a typical orogenic setting: The geochemical and geochronological record in the East Serbian latest Cretaceous to Palaeocene alkaline rocks. Lithos 180–181, 181–199. https://doi.org/10.1016/j.lithos.2013.08.013
De Min, A., Velicogna, M., Ziberna, L., Chiaradia, M., Alberti, A., Marzoli, A., 2020. Triassic magmatism in the European Southern Alps as an early phase of Pangea break-up. Geol. Mag. 157, 1800–1822. https://doi.org/10.1017/S0016756820000084
Dobosi, G., Kempton, P.D., Downes, H., Embey-Isztin, A., Thirlwall, M.F., Greenwood, P., 2003. Lower crustal granulite xenoliths from the Pannonian Basin, Hungary, part 2: Sr-Nd-Pb-Hf and O isotope evidence for formation of continental lower crust by tectonic emplacement of oceanic crust. Contrib. to Mineral. Petrol. 144, 671–683. https://doi.org/10.1007/s00410-002-0422-1
Downes, H., Seghedi, I., Szakacs, A., Dobosi, G., James, D.E., Vaselli, O., Rigby, I.J., Ingram, G.A., Rex, D., Pecskay, Z., 1995. Petrology and geochemistry of late Tertiary/Quaternary mafic alkaline volcanism in Romania. Lithos 35, 65–81.
Dragusanu, C., Tanaka, T., 1999. 1.57‐Ga Magmatism in the South Carpathians: Implications for the Pre‐Alpine Basement and Evolution of the Mantle under the European Continent. J. Geol. 107, 237–248.
Duchesne, J.C., Liègeois, J.P., Iancu, V., Berza, T., Matukov, D.I., Tatu, M., Sergeev, S.A., 2008. Post-collisional melting of crustal sources: Constraints from geochronology, petrology and Sr, Nd isotope geochemistry of the Variscan Sichevita and Poniasca granitoid plutons (South Carpathians, Romania). Int. J. Earth Sci. 97, 705–723. https://doi.org/10.1007/s00531-007-0185-z
Embey-Isztin, A., Downes, H., James, D.E., Upton, B.G.J., Dobosi, G., Ingram, G.A., Harmon, R.S., Scharbert, H.G., 1993. The Petrogenesis of Pliocene Alkaline Volcanic Rocks from the Pannonian Basin, Eastern Central Europe. J. Petrol. 34, 317–343.
Fielding, L., Najman, Y., Millar, I.L., Butterworth, P., Ando, S., Padoan, M., Barfod, D., Kneller, B., 2017. A detrital record of the Nile River and its catchment. J. Geol. Soc. London. 174, 301–317. https://doi.org/10.1144/jgs2016-075
Gaab, A.S., Janák, M., Poller, U., Todt, W., 2006. Alpine reworking of Ordovician protoliths in the Western Carpathians: Geochronological and geochemical data on the Muráñ Gneiss Complex, Slovakia. Lithos 87, 261–275. https://doi.org/10.1016/j.lithos.2005.06.010
Gallet, S., Jahn, B., Lano, B.V.V., Dia, A., Rossello, E., 1998. Loess geochemistry and its implications for particle origin and composition of the upper continental crust. Earth Planet. Sci. Lett. 156, 157–172.
Gallhofer, D., von Quadt, A., Schmid, S.M., Guillong, M., Peytcheva, I., Seghedi, I., 2017. Magmatic and tectonic history of Jurassic ophiolites and associated granitoids from the South Apuseni Mountains (Romania). Swiss J. Geosci. 110, 699–719. https://doi.org/10.1007/s00015-016-0231-6
Gawęda, A., Burda, J., Golonka, J., Klötzli, U.S., Chew, D.M., Szopa, K., Wiedenbeck, M., 2017. The evolution of Eastern Tornquist-Paleoasian Ocean and subsequent continental collisions: A case study from the Western Tatra Mountains, Central Western Carpathians (Poland). Gondwana Res. 48, 134–152. https://doi.org/10.1016/j.gr.2017.04.021
Gross, A., Palchan, D., Krom, M.D., Angert, A., 2016. Elemental and isotopic composition of surface soils from key Saharan dust sources. Chem. Geol. 442, 54–61. https://doi.org/10.1016/j.chemgeo.2016.09.001
Grousset, F.E., Biscaye, P.E., 2005. Tracing dust sources and transport patterns using Sr, Nd and Pb isotopes. Chem. Geol. 222, 149–167. https://doi.org/10.1016/j.chemgeo.2005.05.006
Grousset, F.E., Parra, M., Bory, A.J.M., Martinez, P., Bertrand, P., Shimmield, G., Ellamn, R.M., 1998. Saharan wind regimes traced by the Sr-Nd isotopic composition of subtropical Atlantic sediments: Last Glacial Maximum vs today. Quat. Sci. Rev. 17, 395–409.
Grousset, F.E., Rognon, P., Coudé‐Gaussen, G., Pedemay, P., 1992. Origins of peri-Saharan dust deposits traced by their Nd and Sr isotopic composition, Palaeogeography, Palaeoclimatology, Palaeoecology.
Guinoiseau, D., Singh, S.P., Galer, S.J.G., Abouchami, W., Bhattacharyya, R., Kandler, K., Bristow, C., Andreae, M.O., 2022. Characterization of Saharan and Sahelian dust sources based on geochemical and radiogenic isotope signatures. Quat. Sci. Rev. 293, 107729. https://doi.org/10.1016/j.quascirev.2022.107729
Haliva-Cohen, A., Stein, M., Goldstein, S.L., Sandler, A., Starinsky, A., 2012. Sources and transport routes of fine detritus material to the Late Quaternary Dead Sea basin. Quat. Sci. Rev. 50, 55–70. https://doi.org/10.1016/j.quascirev.2012.06.014
Harangi, S., Lenkey, L., 2007. Genesis of the neogene to quaternary volcanism in the Carpathian-Pannonian region: Role of subduction, extension, and mantle plume. Spec. Pap. Geol. Soc. Am. 418, 67–92. https://doi.org/10.1130/2007.2418(04)
Harris, C.R., Pettke, T., Heinrich, C.A., Rosu, E., Woodland, S., Fry, B., 2013. Tethyan mantle metasomatism creates subduction geochemical signatures in non-arc Cu-Au-Te mineralizing magmas, Apuseni Mountains (Romania). Earth Planet. Sci. Lett. 366, 122–136. https://doi.org/10.1016/j.epsl.2013.01.035
Janoušek, V., Gerdes, A., Vrána, S., Finger, F., Erban, V., Friedl, G., Braithwaite, C.J.R., 2006. Low-pressure granulites of the lišov massif, southern Bohemia: Viséan metamorphism of late devonian plutonic arc rocks. J. Petrol. 47, 705–744. https://doi.org/10.1093/petrology/egi091
Jewell, A.M., Drake, N.A., Crocker, A.J., Bakker, N.L., Kunkelova, T., Bristow, C.S., Cooper, M.J., Milton, J.A., Breeze, P.S., Wilson, P.A., 2021. Three North African dust source areas and their geochemical fingerprint. Earth Planet. Sci. Lett. 554, 116645. https://doi.org/10.1016/j.epsl.2020.116645
Klötzli, U., Buda, G., Skiöld, T., 2004. Zircon typology, geochronology and whole rock Sr-Nd isotope systematics of the Mecsek Mountain granitoids in the Tisia Terrane (Hungary). Mineral. Petrol. 81, 113–134. https://doi.org/10.1007/s00710-003-0026-0
Knoll, T., Schuster, R., Huet, B., Mali, H., Onuk, P., Horschinegg, M., Ertl, A., Giester, G., 2018. Spodumene pegmatites and related leucogranites from the austroalpine unit (eastern alps, central europe): Field relations, petrography, geochemistry, and geochronology. Can. Mineral. 56, 489–528. https://doi.org/10.3749/canmin.1700092
Kohút, M., Nabelek, P.I., 2008. Geochemical and isotopic (Sr, Nd and O) constraints on sources of Variscan granites in the Western Carpathians - Implications for crustal structure and tectonics. J. Geosci. 53, 307–322. https://doi.org/10.3190/jgeosci.033
Kumar, A., Abouchami, W., Galer, S.J.G., Garrison, V.H., Williams, E.R., Andreae, M.O., 2014. A radiogenic isotope tracer study of transatlantic dust transport from Africa to the Caribbean. Atmos. Environ. 82, 130–143. https://doi.org/10.1016/j.atmosenv.2013.10.021
Lustrino, M., Abbas, H., Agostini, S., Caggiati, M., Carminati, E., Gianolla, P., 2019. Origin of Triassic magmatism of the Southern Alps (Italy): Constraints from geochemistry and Sr-Nd-Pb isotopic ratios. Gondwana Res. 75, 218–238. https://doi.org/10.1016/j.gr.2019.04.011
Macera, P., Gasperini, D., Ranalli, G., Mahatsente, R., 2008. Slab detachment and mantle plume upwelling in subduction zones: An example from the Italian South-Eastern Alps. J. Geodyn. 45, 32–48. https://doi.org/10.1016/j.jog.2007.03.004
Mason, P.R.D., Downes, H., Thirlwall, M.F., Seghedi, I., Szakacs, A., Lowry, D., Mattey, D., 1996. Crustal Assimilation as a Major Petrogenetic Process in the East Carpathian Neogene and Quaternary Continental Margin Arc, Romania. J. Petrol. 37, 927–959.
Miller, C., Thöni, M., 1995. Origin of eclogites from the Austroalpine Ötztal basement (Tirol, Austria): geochemistry and SmNd vs. RbSr isotope systematics. Chem. Geol. 122, 199–225. https://doi.org/10.1016/0009-2541(95)00033-I
Miller, C., Thöni, M., Goessler, W., Tessadri, R., 2011. Origin and age of the Eisenkappel gabbro to granite suite (Carinthia, SE Austrian Alps). Lithos 125, 434–448. https://doi.org/10.1016/j.lithos.2011.03.003
Padoan, M., Garzanti, E., Harlavan, Y., Villa, I.M., 2011. Tracing Nile sediment sources by Sr and Nd isotope signatures (Uganda, Ethiopia, Sudan). Geochim. Cosmochim. Acta 75, 3627–3644. https://doi.org/10.1016/j.gca.2011.03.042
Pamić, J., Belak, M., Bullen, T.D., Lanphere, M.A., McKee, E.H., 2000. Geochemistry and geodynamics of a Late Cretaceous bimodal volcanic association from the southern part of the Pannonian Basin in Slavonija (Northern Croatia). Mineral. Petrol. 68, 271–296.
Pasquetti, F., Zanchetta, G., Bini, M., Paffi, J., Coltorti, M., Lezzerini, M., Arienzo, I., Cremaschi, M., 2023. Potential dust sources for loess deposits in Central Italy: A geochemical case study from the Loess-Paleosol-Sequence of Ponte Crispiero (Marche). Catena 226, 107064. https://doi.org/10.1016/j.catena.2023.107064
Peytcheva, I., Tacheva, E., Von Quadt, A., Nedialkov, R., 2018. U-Pb zircon and titanite ages and Sr-Nd-Hf isotope constraints on the timing and evolution of the Petrohan-Mezdreya pluton (Western Balkan Mts, Bulgaria). Geol. Balc. 47, 25–46.
Poller, U., Kohút, M., Gaab, A.S., Todt, W., 2005. Pb, Sr and Nd isotope study of two co-existing magmas in the Nízke Tatry Mountains, Western Carpathians (Slovakia). Mineral. Petrol. 84, 215–231. https://doi.org/10.1007/s00710-005-0080-x
Poller, U., Todt, W., Kohút, M., Janák, M., 2001. Nd, Sr, Pb isotope study of the Western Carpathians: implications for Palaeozoic evolution. Schweizerische Mineral. und Petrogr. Mitteilungen 81, 159–174.
Prelević, D., Foley, S.F., Romer, R.L., Cvetković, V., Downes, H., 2005. Tertiary ultrapotassic volcanism in Serbia: Constraints on petrogenesis and mantle source characteristics. J. Petrol. 46, 1443–1487. https://doi.org/10.1093/petrology/egi022
Revel, M., Ducassou, E., Grousset, F.E., Bernasconi, S.M., Migeon, S., Revillon, S., Mascle, J., Murat, A., Zaragosi, S., Bosch, D., 2010. 100,000 Years of African monsoon variability recorded in sediments of the Nile margin. Quat. Sci. Rev. 29, 1342–1362. https://doi.org/10.1016/j.quascirev.2010.02.006
Romer, R.L., Hahne, K., 2010. Life of the Rheic Ocean: Scrolling through the shale record. Gondwana Res. 17, 236–253. https://doi.org/10.1016/j.gr.2009.09.004
Rosu, E., Seghedi, I., Downes, H., Alderton, D.H.M., Szakács, A., Pécskay, Z., Panaiotu, C., Panaiotu, C.E., Nedelcu, L., 2004. Extension-related Miocene calc-alkaline magmatism in the Apuseni Mountains, Romania: Origin of magmas. Schweizerische Mineral. und Petrogr. Mitteilungen 84, 153–172.
Rottura, A., Bargossi, G.M., Caggianelli, A., Del Moro, A., Visonà, D., Tranne, C.A., 1998. Origin and significance of the Permian high-K calc-alkaline magmatism in the central-eastern Southern Alps, Italy. Lithos 45, 329–348. https://doi.org/10.1016/S0024-4937(98)00038-3
Schatz, A.-K., Qi, Y., Siebel, W., Wu, J., Zöller, L., 2015. Tracking potential source areas of Central European loess: examples from Tokaj (HU), Nussloch (D) and Grub (AT). Open Geosci. 7, 678–720. https://doi.org/10.1515/geo-2015-0048
Schulz, B., Bombach, K., Pawlig, S., 2004. Neoproterozoic to Early-Palaeozoic magmatic evolution in the Gondwana-derived Austroalpine basement to the south of the Tauern Window (Eastern Alps). Int. J. Earth Sci. 93, 824–843. https://doi.org/10.1007/s00531-004-0421-8
Seghedi, I., Downes, H., Szakács, A., Mason, P.R.D., Thirlwall, M.F., Emilian, R., Pécskay, Z., Márton, E., Panaiotu, C., 2004. Neogene-Quaternary magmatism and geodynamics in the Carpathian- Pannonian region: A synthesis. Lithos 72, 117–146. https://doi.org/10.1016/j.lithos.2003.08.006
Siebel, W., Shang, C.K., Reitter, E., Rohrmüller, J., Breiter, K., 2008. Two distinctive granite suites in the SW Bohemian Massif and their record of emplacement: constraints from geochemistry and zircon 207Pb/206Pb chronology. J. Petrol. 49, 1853–1872. https://doi.org/10.1093/petrology/egn049
Slovenec, D., Belak, M., Mišur, I., Šegvić, B., Schuster, R., 2020. The early Paleozoic cumulate gabbroic rocks from the southwest part of the Tisza Mega-Unit (Mt. Papuk, NE Croatia): evidence of a Gondwana suture zone. Int. J. Earth Sci. 109, 2209–2233. https://doi.org/10.1007/s00531-020-01896-8
Slovenec, D., Šegvić, B., 2019. Boninite volcanic rocks from the mélange of NW Dinaric-Vardar ophiolite zone (Mt. Medvednica, Croatia) – record of Middle to Late Jurassic arc-forearc system in the Tethyan subduction factory. Mineral. Petrol. 113, 17–37. https://doi.org/10.1007/s00710-018-0637-0
Soejono, I., Janoušek, V., Ková, E., Sláma, J., Konopásek, J., Machek, M., Hanžl, P., 2017. Long-lasting Cadomian magmatic activity along an active northern Gondwana margin: U–Pb zircon and Sr–Nd isotopic evidence from the Brunovistulian Domain, eastern Bohemian Massif. Int. J. Earth Sci. 106, 2109–2129. https://doi.org/10.1007/s00531-016-1416-y
Spišiak, J., Vetráková, L., Chew, D., Ferenc, Š., Mikuš, T., Šimonová, V., Bačík, P., 2018. Petrology and dating of the Permian lamprophyres from the Malá Fatra Mts. (Western Carpathians, Slovakia). Geol. Carpathica 69, 453–466. https://doi.org/10.1515/geoca-2018-0026
Spišiak, J., Vozárová, A., Vozár, J., Ferenc, Š., Šimonová, V., Butek, J., 2021. Implication of mineralogy and isotope data on the origin of the permian basic volcanic rocks of the hronicum (Slovakia, western carpathians). Minerals 11. https://doi.org/10.3390/min11080841
Stille, P., Clauer, N., Abrecht, J., 1989. Nd isotopic composition of Jurassic Tethys seawater and the genesis of Alpine Mn-deposits: Evidence from Sr-Nd isotope data. Geochim. Cosmochim. Acta 53, 1095–1099. https://doi.org/10.1016/0016-7037(89)90214-7
Stoykov, S., Peytcheva, I., Von Quadt, A., Moritz, R., Frank, M., Fontignie, D., 2004. Timing and magma evolution of the Chelopech volcanic complex (Bulgaria). Schweizerische Mineral. und Petrogr. Mitteilungen 84, 101–117.
Trua, T., Serri, G., Birkenmajer, K., Pécskay, Z., 2006. Geochemical and Sr-Nd-Pb isotopic compositions of Mts Pieniny dykes and sills (West Carpathians): Evidence for melting in the lithospheric mantle. Lithos 90, 57–76. https://doi.org/10.1016/j.lithos.2006.01.001
Újvári, G., Klötzli, U.S., Stevens, T., Svensson, A.M., Ludwig, P., Vennemann, T.W., Gier, S., Horschinegg, M., Palcsu, L., Hippler, D., Kovács, J.I., Di Biagio, C., Formenti, P., 2022. Greenland Ice Core Record of Last Glacial Dust Sources and Atmospheric Circulation. J. Geophys. Res. Atmos. 127, 1–23. https://doi.org/10.1029/2022JD036597
Újvári, G., Stevens, T., Svensson, A.M., Klötzli, U.S., Manning, C.J., Németh, T., Kovács, J.I., Sweeney, M.R., Gocke, M., Wiesenberg, G.L.B., Marković, S.B., Zech, M., 2015. Two possible source regions for central Greenland last glacial dust. Geophys. Res. Lett. 42, 10399–10408. https://doi.org/10.1002/2015GL066153
Újvári, G., Varga, A., Ramos, F.C., Kovács, J., Németh, T., Stevens, T., 2012. Evaluating the use of clay mineralogy, Sr–Nd isotopes and zircon U–Pb ages in tracking dust provenance: An example from loess of the Carpathian Basin. Chem. Geol. 304–305, 83–96. https://doi.org/10.1016/j.chemgeo.2012.02.007
Ulrych, J., Fediuk, F., Lang, M., Martinec, P., 2004. Late Paleozoic volcanic rocks of the Intra-Sudetic Basin, Bohemian Massif: Petrological and geochemical characteristics. Chemie der Erde 64, 127–153. https://doi.org/10.1016/j.chemer.2003.11.002
Waroszewski, J., Pietranik, A., Sprafke, T., Kabała, C., Frechen, M., Jary, Z., Kot, A., Tsukamoto, S., Meyer-Heintze, S., Krawczyk, M., Łabaz, B., Schultz, B., Erban Kochergina, Y. V., 2021. Provenance and paleoenvironmental context of the Late Pleistocene thin aeolian silt mantles in southwestern Poland – A widespread parent material for soils. Catena 204, 105377. https://doi.org/10.1016/j.cate…
Zelic, M., Agostini, S., Marroni, M., Pandolfi, L., Tonarini, S., 2010. Geological and geochemical features of the Kopaonik inreusive complex (Vardar Zone, Serbia). Ofioliti 35, 33–47.
Zhao, W., Balsam, W., Williams, E., Long, X., Ji, J., 2018. Sr–Nd–Hf isotopic fingerprinting of transatlantic dust derived from North Africa. Earth Planet. Sci. Lett. 486, 23–31. https://doi.org/10.1016/j.epsl.2018.01.004
