# Supplementary material for: Provenance of late Pleistocene loess in central and eastern Europe: isotopic evidence for dominant local sediment sources
Source: Sci Rep. 2025 Jan 10;15:1624. doi: 10.1038/s41598-024-83698-5 (PMC11724038; doi:10.1038/s41598-024-83698-5)
Supplement: Supplementary file 2 — Supplementary Information 2. [file 41598_2024_83698_MOESM2_ESM.xlsx]

## Sheet: Data
Site	Country	Latitude	Longitude	Samples	Age (ka)	Unit	References
Erdut	Croatia	45°30'49.78”N	19°4′39.072″E	CRO16/2/15	75.0 ± 4.6	Palaesol (S1)	Fenn et al. 2020a
Erdut	Croatia			CRO16/2/17	139.7 ± 8.5	Loess (L2)
Erdut	Croatia			CRO16/2/21	143.3 ± 8.9	Loess (L2)
Erdut	Croatia			CRO16/2/20	140.4 ± 8.7	Loess (L2)
Erdut	Croatia			CRO16/2/10	-	Fluvial unit within L2
Erdut	Croatia			CRO16/2/12	151.3 ± 9.5	Fluvial unit within L2
Erdut	Croatia			CRO16/2/25	145.1 ± 9.1	Loess (L2)
Erdut	Croatia			CRO16/2/01	152.6 ± 9.6	Loess (L2)
Erdut	Croatia			CRO16/2/14	145.8 ± 9.1	Loess (L2)
Erdut	Croatia			CRO16/2/05	162.0 ± 10.2	Loess (L2)
Erdut	Croatia			CRO16/2/07	154.5 ± 9.9	Loess (L2)
Erdut	Croatia			CRO16/2/27	170.1 ± 11.1	Loess (L2)
Erdut	Croatia			CRO16/2/09	168.4 ± 11.3	Palaesol (S2)
Surduk 2	Serbia	45°4'50.24″N	20°18'50.12″E	SER16/2/1	20.3 ± 1.5	Loess (L1LL1)	Fenn et al. 2020b
Surduk 2	Serbia			SER16/2/2	20.2 ± 1.4	Loess (L1LL1)
Surduk 2	Serbia			SER16/2/3	18.8 ± 1.3	Loess (L1LL1)
Surduk 2	Serbia			SER16/2/4	22.3 ± 1.6	Loess (L1LL1)
Surduk 2	Serbia			SER16/2/5	22.5 ± 1.6	Loess (L1LL1)
Surduk 2	Serbia			SER16/2/7	22.6 ± 1.5	Loess (L1LL1)
Surduk 2	Serbia			SER16/2/9	24.3 ± 1.8	Loess (L1LL1)
Surduk 2	Serbia			SER16/2/10	45.5 ± 3.3	Loess (L1LL2)
Surduk 2	Serbia			SER16/2/23	47.3 ± 3.1	Loess (L1LL2)
Surduk 2	Serbia			SER16/2/12	47.3 ± 3.1	Loess (L1LL2)
Surduk 2	Serbia			SER16/2/22	49.9 ± 3.2	Loess (L1LL2)
Surduk 2	Serbia			SER16/2/21	49.8 ± 3.2	Loess (L1LL2)
Surduk 2	Serbia			SER16/2/20	52.0 ± 3.4	Loess (L1LL2)
Surduk 2	Serbia			SER16/2/15	50.9 ± 3.3	Loess (L1LL2)
Surduk 2	Serbia			SER16/2/17	51.3 ± 3.4	Palaeosol (L1SS2)
Slivata 1	Bulgaria	43°46'00.91"N	23°04'48.49"E	BUL17/1/1	14.1 ± 1.0	Palaesol (S0)	Fenn et al. 2021
Slivata 1	Bulgaria			BUL17/1/2	19.5 ± 1.4	Loess (L1)
Slivata 1	Bulgaria			BUL17/1/3	19.3 ± 1.4	Loess (L1)
Slivata 1	Bulgaria			BUL17/1/5	20.6 ± 1.4	Loess (L1)
Slivata 1	Bulgaria			BUL17/1/7	21.8 ± 1.7	Loess (L1)
Slivata 1	Bulgaria			BUL17/1/9	22.2 ± 1.6	Loess (L1)
Slivata 1	Bulgaria			BUL17/1/11	22.6 ± 1.6	Loess (L1)
Slivata 1	Bulgaria			BUL17/1/12	22.1 ± 1.6	Loess (L1)
Slivata 2	Bulgaria	43°45'45.44"N	23°03'29.55"E	BUL17/2/1	95.5 ± 6.0	Palaesol (S1)	Fenn et al. 2021
Slivata 2	Bulgaria			BUL17/2/2	50.8 ± 3.8	Palaesol - loess complex (L1)
Slivata 2	Bulgaria			BUL17/2/3	51.5 ± 4.2	Palaesol - loess complex (L1)
Slivata 2	Bulgaria			BUL17/2/5	37.8 ± 2.9	Palaesol - loess complex (L1)
Slivata 2	Bulgaria			BUL17/2/6	32.7 ± 2.4	Palaesol - loess complex (L1)
Slivata 2	Bulgaria			BUL17/2/7	32.1 ± 2.3	Palaesol - loess complex (L1)
Slivata 2	Bulgaria			BUL17/2/9	33.6 ± 2.4	Palaesol - loess complex (L1)
Slivata 2	Bulgaria			BUL17/2/11	32.2 ± 2.4	Palaesol - loess complex (L1)
Slivata 2	Bulgaria			BUL17/2/12	30.8 ± 2.3	Palaesol - loess complex (L1)
Balta Alba Kurgan	Romania	45°16’40’’N	27°17’27’’E	BAK1 - 26	Holocene	Palaesol (S0)	Scheidt et al. 2021
Balta Alba Kurgan	Romania			BAK1 - 176	Last Glacial Maximum	Loess (L1)
Danube	Bulgaria	43°48'18.7"N	22°57'22.7"E	Danube	Modern	alluvial plain	This study

## Sheet: References
Reference list
Fenn, K., Durcan, J.A., Thomas, D.S.G., Banak, A., 2020a. A 180 ka record of environmental change at Erdut (Croatia): a new chronology for the loess–palaeosol sequence and its implications for environmental interpretation. J. Quat. Sci. 35, 582–593. https://doi.org/10.1002/jqs.3201
Fenn, K., Durcan, J.A., Thomas, D.S.G., Millar, I.L., Marković, S.B., 2020b. Re‐analysis of late Quaternary dust mass accumulation rates in Serbia using new luminescence chronology for loess–palaeosol sequence at Surduk. Boreas 49, 634–652. https://doi.org/10.1111/bor.12445
Fenn, K., Thomas, D.S.G., Durcan, J.A., Millar, I.L., Veres, D., Piermattei, A., Lane, C.S., 2021. A tale of two signals: Global and local influences on the Late Pleistocene loess sequences in Bulgarian Lower Danube. Quat. Sci. Rev. 274, 107264. https://doi.org/10.1016/j.quascirev.2021.107264
Scheidt, S., Berg, S., Hambach, U., Klasen, N., Pötter, S., Stolz, A., Veres, D., Zeeden, C., Brill, D., Brückner, H., Kusch, S., Laag, C., Lehmkuhl, F., Melles, M., Monnens, F., Oppermann, L., Rethemeyer, J., Nett, J.J., 2021. Chronological Assessment of the Balta Alba Kurgan Loess-Paleosol Section (Romania) – A Comparative Study on Different Dating Methods for a Robust and Precise Age Model. Fr…
