# Supplementary material for: Provenance of late Pleistocene loess in central and eastern Europe: isotopic evidence for dominant local sediment sources
Source: Sci Rep. 2025 Jan 10;15:1624. doi: 10.1038/s41598-024-83698-5 (PMC11724038; doi:10.1038/s41598-024-83698-5)
Supplement: Supplementary file 3 — Supplementary Information 3. [file 41598_2024_83698_MOESM3_ESM.xlsx]

## Sheet: Sheet1
BatchText	N	Site	Sample	Fraction	Nd ppm	1/Nd	143Nd/144Nd_N	± 2SE	Epsilon Nd	Sr ppm	1/Sr	87Sr/86Sr_N	± 2SE
N846	1	Slivata 1	BUL1/01	<2um	27.7501	0.036036	0.512241	7e-06	-7.74426	54.661	0.0182946	0.721794	1.5e-05
N846	2	Slivata 1	BUL1/02	<2um	27.8145	0.0359524	0.512208	7e-06	-8.38799	79.2031	0.0126258	0.720776	1e-05
N846	3	Slivata 1	BUL1/03	<2um			0.512218	1.3e-05	-8.19292			0.718773	1.3e-05
N846	4	Slivata 1	BUL1/05	<2um	32.169	0.0310858	0.512213	7e-06	-8.29045	91.4161	0.010939	0.719526	1.1e-05
N846	5	Slivata 1	BUL1/07	<2um	36.9831	0.0270394	0.512193	8e-06	-8.68059	107.351	0.00931522	0.719912	1.4e-05
N846	6	Slivata 1	BUL1/09	<2um	32.391	0.0308728	0.512189	7e-06	-8.75862	97.2858	0.010279	0.720577	1.2e-05
N846	7	Slivata 1	BUL1/11	<2um	35.3593	0.0282811	0.512186	8e-06	-8.81714	103.706	0.00964266	0.721131	1.6e-05
N846	8	Slivata 1	BUL1/12	<2um	30.9426	0.0323179	0.512171	6e-06	-9.10974	86.0306	0.0116238	0.721306	1.7e-05
N846	9	Slivata 2	BUL2/01	<2um	22.2081	0.0450286	0.512217	6e-06	-8.21242	67.4922	0.0148165	0.71968	1.6e-05
N846	10	Slivata 2	BUL2/02	<2um						64.2521	0.0155637	0.720326	1.4e-05
N846	11	Slivata 2	BUL2/03	<2um	28.666	0.0348845	0.512257	7e-06	-7.43215	68.8812	0.0145178	0.719617	1.3e-05
N846	12	Slivata 2	BUL2/05	<2um	37.9384	0.0263585	0.512256	6e-06	-7.45165	73.9319	0.013526	0.719764	1.2e-05
N846	13	Slivata 2	BUL2/06	<2um	36.4561	0.0274302	0.512247	7e-06	-7.62721	82.3956	0.0121366	0.71989	1.4e-05
N846	14	Slivata 2	BUL2/07	<2um	41.2644	0.024234	0.512227	6e-06	-8.01735	95.3336	0.0104895	0.719539	1.4e-05
N846	15	Slivata 2	BUL2/09	<2um	41.716	0.0239716	0.512189	9e-06	-8.75862	110.927	0.00901496	0.71916	1.1e-05
N846	16	Slivata 2	BUL2/11	<2um	45.3626	0.0220446	0.512216	9e-06	-8.23193	110.037	0.00908788	0.718979	1e-05
N846	17	Slivata 2	BUL2/12	<2um	20.0438	0.0498907	0.51218	8e-06	-8.93418	61.1799	0.0163452	0.719216	1.5e-05
N867	24	Erdut	CRO15	<2um			0.512113	8e-06	-10.2411			0.723079	1.4e-05
N867	25	Erdut	CRO17	<2um			0.512116	6e-06	-10.1826			0.721508	8e-06
N867	23	Erdut	CRO21	<2um			0.512121	6e-06	-10.0851			0.722582	9e-06
N867	1	Erdut	CRO20	<2um			0.512126	7e-06	-9.98755			0.722306	9e-06
N867	28	Erdut	CRO12	<2um			0.512115	5e-06	-10.2021			0.721526	1.1e-05
N867	21	Erdut	CRO25	<2um			0.51211	7e-06	-10.2997			0.723551	9e-06
N867	26	Erdut	CRO01	<2um			0.512129	6e-06	-9.92903			0.72279	1.5e-05
N867	22	Erdut	CRO14	<2um			0.512111	7e-06	-10.2802			0.72287	1.4e-05
N867	20	Erdut	CRO05	<2um			0.512155	6e-06	-9.42185			0.723181	8e-06
N867	27	Erdut	CRO07	<2um			0.512135	6e-06	-9.81199			0.722493	1.2e-05
N867	14	Erdut	CRO27	<2um			0.512115	4e-06	-10.2021			0.722329	7e-06
N867	13	Erdut	CRO10	<2um			0.512131	5e-06	-9.89002			0.723179	8e-06
N867	9	Erdut	CRO09	<2um			0.512145	8e-06	-9.61692			0.722306	1.2e-05
N867	15	Surduk	SER01	<2um			0.512147	6e-06	-9.57791			0.724679	1e-05
N867	3	Surduk	SER02	<2um			0.512159	7e-06	-9.34383			0.723442	1e-05
N867	10	Surduk	SER03	<2um			0.512149	6e-06	-9.53889			0.723517	9e-06
N867	7	Surduk	SER05	<2um			0.512125	6e-06	-10.0071			0.721447	1.3e-05
N867	2	Surduk	SER07	<2um			0.512133	8e-06	-9.85101			0.722431	9e-06
N867	12	Surduk	SER09	<2um			0.512123	7e-06	-10.0461			0.721889	8e-06
N867	19	Surduk	SER09	<2um			0.512166	7e-06	-9.20728			0.722439	8e-06
N867	16	Surduk	SER10	<2um			0.512145	5e-06	-9.61692			0.72226	7e-06
N867	6	Surduk	SER23	<2um			0.512137	5e-06	-9.77298			0.721088	9e-06
N867	17	Surduk	SER12	<2um			0.512142	6e-06	-9.67544			0.72241	7e-06
N867	8	Surduk	SER22	<2um			0.512144	6e-06	-9.63643			0.720162	9e-06
N867	4	Surduk	SER21	<2um			0.512126	7e-06	-9.98755			0.722828	7e-06
N867	5	Surduk	SER20	<2um			0.512131	1e-05	-9.89002			0.722081	1.3e-05
N867	18	Surduk	SER15	<2um			0.512133	6e-06	-9.85101			0.722798	7e-06
N867	11	Surduk	SER17	<2um			0.512137	6e-06	-9.77298			0.722127	9e-06
N848	1	Slivata 1	BUL1/01	Bulk	27.9126	0.0358261	0.512197	6e-06	-8.60256			0.716181	7e-06
N848	2	Slivata 1	BUL1/02	Bulk	25.3072	0.0395145	0.51217	5e-06	-9.12925			0.716702	7e-06
N848	3	Slivata 1	BUL1/03	Bulk	27.2556	0.0366897	0.512185	9e-06	-8.83664	118.067	0.00846975	0.716029	6e-06
N848	4	Slivata 1	BUL1/05	Bulk	27.8515	0.0359047	0.512182	5e-06	-8.89517			0.716559	8e-06
N848	5	Slivata 1	BUL1/07	Bulk	27.7852	0.0359904	0.512149	6e-06	-9.53889	122.398	0.00817006	0.716534	6e-06
N848	6	Slivata 1	BUL1/09	Bulk	28.5158	0.0350683	0.512149	6e-06	-9.53889	111.711	0.0089517	0.717424	8e-06
N848	7	Slivata 1	BUL1/11	Bulk	29.489	0.033911	0.512124	5e-06	-10.0266	119.549	0.00836479	0.717801	8e-06
N848	8	Slivata 1	BUL1/12	Bulk	25.7962	0.0387654	0.512158	5e-06	-9.36333			0.718069	7e-06
N848	9	Slivata 2	BUL2/01	Bulk	29.6041	0.0337791	0.51219	6e-06	-8.73911	97.1458	0.0102938	0.716463	8e-06
N848	10	Slivata 2	BUL2/02	Bulk	30.7117	0.0325609	0.512217	6e-06	-8.21242	114.19	0.00875735	0.715481	7e-06
N848	11	Slivata 2	BUL2/03	Bulk	30.0623	0.0332642	0.512211	5e-06	-8.32946			0.715174	7e-06
N848	12	Slivata 2	BUL2/05	Bulk	30.9826	0.0322762	0.512196	5e-06	-8.62207			0.716172	6e-06
N848	13	Slivata 2	BUL2/06	Bulk	29.6629	0.0337121	0.512191	6e-06	-8.7196			0.716688	7e-06
N848	14	Slivata 2	BUL2/07	Bulk	28.4157	0.0351918	0.512181	7e-06	-8.91467			0.716727	7e-06
N848	15	Slivata 2	BUL2/09	Bulk	25.7435	0.0388447	0.512179	5e-06	-8.95369			0.7169	7e-06
N848	16	Slivata 2	BUL2/11	Bulk	26.5026	0.0377321	0.512191	7e-06	-8.7196			0.715812	8e-06
N848	17	Slivata 2	BUL2/12	Bulk	26.8288	0.0372734	0.512171	5e-06	-9.10974			0.717251	7e-06
N878	8	Erdut	CRO15	Bulk	31.3063	0.0319424	0.512173	5e-06	-9.07073	116.091	0.00861393	0.718132	1e-05
N878	9	Erdut	CRO17	Bulk	25.077	0.0398772	0.512179	6e-06	-8.95369			0.718304	1.1e-05
N878	11	Erdut	CRO21	Bulk	26.8379	0.0372607	0.512163	4e-06	-9.2658	99.4679	0.0100535	0.718442	1.1e-05
N878	10	Erdut	CRO20	Bulk	27.2443	0.036705	0.512175	6e-06	-9.03171			0.718135	1.4e-05
N878	6	Erdut	CRO12	Bulk	30.3645	0.0329332	0.512184	5e-06	-8.85615	119.651	0.00835763	0.718815	1.1e-05
N878	12	Erdut	CRO25	Bulk	27.0036	0.0370321	0.512176	4e-06	-9.01221			0.71852	1.1e-05
N878	1	Erdut	CRO01	Bulk	29.3074	0.0341211	0.512176	5e-06	-9.01221			0.718843	1e-05
N878	7	Erdut	CRO14	Bulk	30.2483	0.0330597	0.512182	4e-06	-8.89517			0.7191	1.5e-05
N878	2	Erdut	CRO05	Bulk	27.0847	0.0369213	0.512185	5e-06	-8.83664			0.718464	1.2e-05
N878	3	Erdut	CRO07	Bulk	30.9552	0.0323048	0.512166	5e-06	-9.20728			0.719134	1.2e-05
N878	13	Erdut	CRO27	Bulk	31.55	0.0316957	0.512184	7e-06	-8.85615			0.718027	1.1e-05
N878	5	Erdut	CRO10	Bulk	32.8877	0.0304065	0.512192	4e-06	-8.7001			0.717343	7e-06
N878	4	Erdut	CRO09	Bulk	32.8139	0.0304749	0.51219	5e-06	-8.73911	117.408	0.00851729	0.718721	9e-06
N878	14	Surduk	SER01	Bulk	27.7029	0.0360973	0.512182	7e-06	-8.89517			0.718434	9e-06
N878	15	Surduk	SER02	Bulk	29.0909	0.034375	0.512198	5e-06	-8.58305			0.71831	6e-06
N878	16	Surduk	SER03	Bulk	27.6633	0.036149	0.512176	6e-06	-9.01221	111.811	0.00894363	0.718317	6e-06
N878	17	Surduk	SER04	Bulk	29.7278	0.0336385	0.512185	5e-06	-8.83664			0.71824	6e-06
N878	18	Surduk	SER05	Bulk	31.2967	0.0319523	0.51219	4e-06	-8.73911			0.718706	6e-06
N878	19	Surduk	SER07	Bulk	30.5336	0.0327508	0.51218	4e-06	-8.93418			0.718788	6e-06
N878	20	Surduk	SER09	Bulk	33.8732	0.0295218	0.512182	4e-06	-8.89517	128.203	0.00780015	0.718409	7e-06
N878	21	Surduk	SER10	Bulk	30.3517	0.0329471	0.512185	6e-06	-8.83664			0.717941	8e-06
N878	28	Surduk	SER23	Bulk	28.9285	0.0345679	0.512203	4e-06	-8.48552
N878	22	Surduk	SER12	Bulk	29.2893	0.0341422	0.512182	6e-06	-8.89517			0.718489	7e-06
N878	27	Surduk	SER22	Bulk	29.1005	0.0343636	0.512195	4e-06	-8.64158	131.138	0.00762556	0.717007	6e-06
N878	26	Surduk	SER21	Bulk	28.7575	0.0347735	0.512187	4e-06	-8.79763	124.141	0.00805533	0.717697	7e-06
N878	25	Surduk	SER20	Bulk	28.3616	0.035259	0.512191	4e-06	-8.7196			0.718469	6e-06
N878	23	Surduk	SER15	Bulk	29.7773	0.0335826	0.512197	5e-06	-8.60256			0.717668	7e-06
N878	24	Surduk	SER17	Bulk	30.5705	0.0327113	0.512193	5e-06	-8.68059			0.717415	9e-06
N883	11	Kurgan	BAK1 - 26	Bulk	23.9674	0.0417234	0.512131	4e-06	-9.89002	62.4948	0.0160013	0.720481	1.3e-05
N883	12	Kurgan	BAK1 - 176	Bulk	22.3607	0.0447213	0.512119	5e-06	-10.1241	86.2778	0.0115905	0.719559	6e-06
N883	13	Danube		Bulk	16.599	0.0602447	0.512226	9e-06	-8.03686	105.729	0.00945812	0.712826	1.1e-05
